# Supplementary material for: Exercise Boosts the Immune System and Enhances Immunotherapy Responses in Pancreatic Cancer and Mesothelioma
Source: Biomolecules. 2026 Mar 25;16(4):493. doi: 10.3390/biom16040493 (PMC13113466; doi:10.3390/biom16040493)
Supplement: Supplementary file 1 [file biomolecules-16-00493-s001.zip]

Archive with 1 entries (1 files):
- biomolecules-4181633-supplementary.pdf
